# Supplementary material for: Vasoactive and/or inotropic drugs in initial resuscitation of burn injuries: A systematic review
Source: Acta Anaesthesiol Scand. 2022 Jun 16;66(7):795–802. doi: 10.1111/aas.14095 (PMC9543770; doi:10.1111/aas.14095)
Supplement: Supplementary file 1 — Appendix S1 Supporting Information. [file AAS-66-795-s001.zip]

Archive with 4 entries (4 files):
- AAS_14095_Appendix A Acta (revised).docx
- AAS_14095_Appendix B Acta (revised) .docx
- AAS_14095_Appendix C (Acta).docx
- AAS_14095_Appendix D (Acta).docx
